# Supplementary material for: A Framework of Analysis to Facilitate the Harmonization of Multicenter Radiomic Features in Prostate Cancer
Source: J Clin Med. 2022 Dec 24;12(1):140. doi: 10.3390/jcm12010140 (PMC9821561; doi:10.3390/jcm12010140)
Supplement: Supplementary file 1 [file jcm-12-00140-s001.zip]

Archive with 1 entries (1 files):
- jcm-2052287-supplementary.pdf
